# Supplementary material for: Tracing the Invasion of the Mediterranean Land Snail Cornu aspersum aspersum Becoming an Agricultural and Garden Pest in Areas Recently Introduced
Source: PLoS One. 2012 Dec 5;7(12):e49674. doi: 10.1371/journal.pone.0049674 (PMC3515588; doi:10.1371/journal.pone.0049674)
Supplement: Table S1 — Sampling characteristics (status, origin, geographic coordinates, population code, collectors, sampling date) of Cornu aspersum aspersum populations analyzed in this study and in [10], [13]. Population code: (i) Native: A, Algeria; Ba, Balearic islands; C, Corsica; Can, Canary islands, Ct, Crete; Cr, Croatia; E, Spain; F, France mainland; G, Greece mainland; GB, Great-Britain; I, Italia; M, Morocco; Mal, Malta; P, Portugal; Sa, Sardinia; Si, Sicily; T, Tunisia; Tu, Turkey; (ii): Invasive: Ca, California; Ch, Chile; Ha, Haiti; Hw, Hawaiian islands; NZ, New Zealand; SAf, South Africa; Tx, Texas; Ut, Utah). Mitochondrial diversity overall samples analyzed. Sample size (n), name of individuals sequenced (population code and individual number) and their corresponding cyt b and 16S RNA haplotypes and GenBank accession numbers. Two kinds of haplotype codes are provided: (i) the sequence name for unique haplotype, (e.g. A1.1), (ii) hk (k up to 71 distinct types) and sk (k up to 56 distinct types) for cyt b and 16S respectively for haplotypes shared by distinct individuals (*: haplotypes published in [13]; # haplotypes published in [10]). (XLSX) [file pone.0049674.s001.xlsx]

## Sheet: Feuil1
Table S1. Sampling characteristics (status, origin, geographic coordinates, population code, collectors, sampling date) of Cornu aspersum aspersum populations analyzed in this study and in [10], [13]. Population code: (i) Native: A, Algeria; Ba, Balearic islands; C, Corsica; Can, Canary islands, Ct, Crete; Cr, Croatia ; E, Spain; F, France mainland; G, Greece mainland; GB, Great-Britain; I, Itali…
Status	Continent	Country	Location	Geographical coordinates		Pop. code	Cyt b			Cyt b		16S rRNA					Person(s) collecting sample	Sampling date
				long.	lat.		n	Ind. sequenced	haplotype	Genbank Acc. nos	Genbank Acc. nos	n	Ind. sequenced	haplotype	Genbank Acc. nos	Genbank Acc. nos
NATIVE	AFRICA	Algeria	Cap Larès	36.57	1.83	A1	3	A1.1	A1.1	EU912635	EU912635 #	1	A1.1	A1.1	AF126111*	AF126111*	Guiller A , Madec L	1990-04-13
								A1.2	A1.2	EU912624	EU912624 #
								A1.26	A1.26	EU912636	EU912636 #
			Cherchell	36.58	2.19	A2	3	A2.1	A2.1	EU912625	EU912625 #	1	A2.1	A2.1	AF126112*	AF126112*	Guiller A , Madec L	1990-04-13
								A2.2	h4	EU912633	EU912633 #
								A2.26	h4	EU912644	EU912644 #
			Tipaza	36.58	2.45	A3	5	A3.1	A3.1	EU912710	EU912710 #	1	A3.1	A3.1	AF126113*	AF126113*	Guiller A , Madec L	1990-04-15
								A3.5	A3.5	EU912673	EU912673 #
								A3.15	A3.15	EU912672	EU912672 #
								A3.20	A3.20	EU912711	EU912711 #
								A3.30	A3.30	EU912674	EU912674 #
			Bainem	36.80	2.97	A4	1	A4.1	A4.1	EU912641	EU912641 #	1	A4.1	s6	AF126114*	AF126114*	Guiller A , Madec L	1990-04-12
			Draria	36.68	2.97	A5	1	A5.1	A5.1	EU912670	EU912670 #	1	A5.1	s5	AF126115*	AF126115*	Guiller A , Madec L	1990-04-14
			Miramar	36.75	3.03	A6	1	A6.1	A6.1	EU912666	EU912666 #	1	A6.1	s6	AF126116*	AF126116*	Guiller A , Madec L	1990-04-17
			Larba	36.62	3.22	A7	1	A7.1	A7.1			1	A7.1	A7.1			Guiller A , Madec L	1990-04-16
			Médéa	36.27	2.78	A8	1	A8.1	A8.1	EU912716	EU912716 #	1	A8.1	A8.1	AF126118*	AF126118*	Guiller A , Madec L	1990-04-16
			Berrouaghia	36.13	2.92	A9	1	A9.1	A9.1	EU912712	EU912712 #	1	A9.1	s14	AF126119*	AF126119*	Guiller A , Madec L	1990-04-16
			Mandoura	36.67	3.50	A10	1	A10.1	A10.1	EU912628	EU912628 #	1	A10.1	s18	AF126120*	AF126120*	Guiller A , Madec L	1990-04-18
			Dellys	36.91	3.93	A11	1	A11.1	A11.1	EU912626	EU912626 #	1	A11.1	s17	AF126121*	AF126121*	Guiller A , Madec L	1804/1990
			Azzefoun	36.85	4.42	A12	1	A12.1	A12.1	EU912720	EU912720 #	1	A12.1	A12.1	AF126122*	AF126122*	Guiller A , Madec L	1990-04-18
			Tichi	36.75	5.08	A13	6	A13.1	h23	EU912718	EU912718 #	1	A13.1	A13.1	AF126123*	AF126123*	Guiller A , Madec L	1990-04-24
								A13.2	A13.2	EU912721	EU912721 #
								A13.17	A13.17	EU912719	EU912719 #
								A13.7	h23	EU912724	EU912724 #
								A13.14	h23	EU912722	EU912722 #
								A13.16	A13.16	EU912723	EU912723 #
			Djémila	36.35	5.73	A14	1	A14.1	A14.1	EU912620	EU912620 #	1	A14.1	A14.1	AF126124*	AF126124*	Guiller A , Madec L	1990-04-25
			El Ancer	36.83	6.60	A15	1	A15.1	A15.1	EU912632	EU912632 #	1	A15.1	A15.1	AF126125*	AF126125*	Guiller A , Madec L	1990-04-24
			El Hédaïck	36.82	6.95	A16	1	A16.1	h2	EU912618	EU912618 #	1	A16.1	A16.1	AF126126*	AF126126*	Guiller A , Madec L	1990-04-24
			El Arrouch	36.78	6.92	A17	1	A17.1	h2	EU912619	EU912619 #	1	A17.1	A17.1	AF126127*	AF126127*	Guiller A , Madec L	1990-04-18
			Hammam Meskoutine	36.47	7.66	A18	1	A18.1	A18.1	EU912639	EU912639 #	1	A18.1	A18.1	AF126128*	AF126128*	Guiller A , Madec L	1990-04-23
			Seraïdi	36.92	7.68	A19	1	A19.1	A19.1	EU912616	EU912616 #	1	A19.1	A19.1	AF126129*	AF126129*	Guiller A , Madec L	1990-04-26
			Cap de Garde	37.00	7.70	A20	1	A20.1	h1	EU912612	EU912612 #	1	A20.1	s11	AF126130*	AF126130*	Guiller A , Madec L	1990-04-20
			Annaba	36.90	7.77	A21	1	A21.1	A21.1	EU912617	EU912617 #	1	A21.1	A21.1	AF126131*	AF126131*	Guiller A , Madec L	1990-04-26
			El Bouni	36.83	7.70	A22	1	A22.1	A22.1	EU912621	EU912621 #	1	A22.1	A22.1	AF126132*	AF126132*	Guiller A , Madec L	1990-04-22
			Bouteldja	36.78	8.22	A23	1	A23.1	A23.1	EU912637	EU912637 #	1	A23.1	A23.1	AF126133*	AF126133*	Guiller A , Madec L	1990-04-21
			Cap Rosa	36.97	8.25	A24	1	A24.1	A24.1	EU912638	EU912638 #	1	A24.1	A24.1	AF126134*	AF126134*	Guiller A , Madec L	1990-04-21
			Talnat			A25	2	A25.2	A25.2	EU912630	EU912630 #	-					Hecham R	May-00
								A25.3	A25.3	EU912631	EU912631 #
		Tunisia	Tabarka	36.95	8.75	T1	5	T1.1	T1.1	EU912660	EU912660 #	5	T1.1	T1.1	AF126136*	AF126136*	Guiller A , Madec L	1992-03-03
								T1.2	T1.2	EU912700	EU912700 #		T1.2	T1.2	EU912808	EU912808
								T1.3	h19	EU912698	EU912698 #		T1.3	T1.3	EU912806	EU912806
								T1.4	h19	EU912699	EU912699 #		T1.4	T1.4	EU912807	EU912807
								T1.6	h19	EU912701	EU912701 #		T1.5	T1.5	T1.5
			Bulla Régia	36.57	8.77	T2	5	T2.1	T2.1	EU912661	EU912708 #	5	T2.1	T2.1	AF126137*	AF126137*	Guiller A , Madec L	1992-03-04
								T2.2	h21	EU912706	EU912661 #		T2.3	T2.3	EU912784	EU912784 #
								T2.3	h21	EU912707	EU912709 #		T2.4	T2.4	EU912773	EU912773 #
								T2.4	T2.4	EU912708	EU912706 #		T2.5	s8	EU912776	EU912776 #
								T2.5	T2.5	EU912709	EU912707 #		T2.6	s8	EU912777	EU912777 #
			Thibar	36.50	9.17	T3	1	T3.1	T3.1	EU912662	EU912662 #	1	T3.1	T3.1	AF126138*	AF126138*	Guiller A , Madec L	1992-03-04
			Dougga	36.42	9.22	T4	1	T4.1	T4.1	EU912658	EU912658 #	1	T4.1	s10	AF126139*	AF126139*	Guiller A , Madec L	1992-03-05
			Bizerte	37.28	9.87	T5	-					1	T5.1	s10	AF126139*	AF126139*	Guiller A , Madec L	1992-03-03
			Utique	37.03	9.95	T6	5	T6.2	h17	EU912694	EU912693 #	5	T6.2	s13	EU912802	EU912804 #	Madec L Février Y	Feb-05
								T6.3	T6.3	EU912696	EU912694 #		T6.3	s13	EU912803	EU912785 #
								T6.4	T6.4	EU912697	EU912695 #		T6.4	T6.4	EU912804	EU912805 #
								T6.5	h17	EU912695	EU912696 #		T6.6	T6.6	EU912785	EU912802 #
								T6.6	T6.6	EU912693	EU912697 #		T6.7	T6.7	EU912805	EU912803 #
		Morocco	Rabat (south)	33.70	-6.48	M1	-					1	M1.1	s17	AF126135	AF126135*	Cherkaoui RA	1992-05-15
			Rabat (north)	34.37	-6.85	M2	-					1	M2.1	s17	AF126135	AF126135*	Cherkaoui RA	1992-05-14
			Tanger	35.78	-5.80	M4	1	M4.3	M4.3			3	M4.2	M4.2			Guiller A , Madec L	2010-03-28
													M4.3	M4.3
													M4.4	M4.4
			Sahtriène	35.56	-5.41	M5	3	M5.2	M5.2			3	M5.2	n6			Guiller A , Madec L	2010-03-29
								M5.4	M5.4				M5.3	M5.3
								M5.6	M5.6				M5.4	M5.4
			Chefchaouen	35.17	-5.27	M6	4	M6.2	h67			3	M6.2	n6			Guiller A , Madec L	2010-03-29
					-5.87			M6.3	M6.3				M6.4	n6
					-5.88			M6.4	h67				M6.5	n6
					-5.89			M6.5	h67
			El Hoceima	35.23	-5.93	M7	4	M7.2	h68			3	M7.2	n7			Guiller A , Madec L	2010-03-30
								M7.3	h69				M7.3	M7.3
								M7.4	h68				M7.4	n7
								M7.5	h69
			Barrage Mohamed V	34.68	2.99	M8	3	M8.2	h70			2	M8.5	M8.5			Guiller A , Madec L	2010-03-31
								M8.3	M8.3				M8.6	M8.6
								M8.4	h70
			Volubilis	34.04	-5.33	M9	3	M9.2	M9.2			2	M9.2	M9.2			Guiller A , Madec L	2010-04-01
								M9.3	h71				M9.4	M9.4
								M9.4	h71
			Kénitra	34.30	-6.48	M10	3	M10.5	M10.5			3	M10.5	s17			Guiller A , Madec L	2010-04-02
								M10.6	M10.6				M10.6	M10.6
								M10.7	M10.7				M10.7	s17
	EUROPE	Malta	Gozo-Xewkija	36.04	4.26	Mal1	3	Mal1.2	h49			2	Mal1.2	s48			Janssen AW	2009-05-27
								Mal1.4	Mal1.4				Mal1.8	s49
								Mal1.8	Mal1.8
		Spain (continental)	Figueras	42.27	2.97	E1	-					1	E1.2	s15	EU912812	EU912812 #	Guiller A , Madec L	1990-05-07
			Terradelles	42.17	2.92	E2	-					2	E2.1	s16	EU912816	EU912816 #	Guiller A , Madec L	1990-05-07
													E2.4	s16	EU912817	EU912817 #
			Villanuevo y Gueltru	41.23	1.73	E3	-					2	E3.1	s15	EU912813	EU912811 #	Guiller A , Madec L	1990-05-07
													E3.3	s14	EU912811	EU912813 #
			Vinaroz	40.47	0.48	E4	-					2	E4.1	s15	EU912815	EU912821 #	Guiller A , Madec L	1990-05-07
													E4.3	s14	EU912821	EU912815 #
			Cap Finisterre	42.88	-9.27	E9	5	E9.32	h20	EU912702	EU912692 #	6	E9.1	s12b	EU912799	EU912796 #	Guiller A , Madec L	1991-06-25
								E9.35	E9.35	EU912705	EU912703 #		E9.10	s12	EU912795	EU912797 #		2004-04-14
								E9.5	h11	EU912692	EU912702 #		E9.2	s12b
								E9.6	h20	EU912703	EU912705 #		E9.3	s12	EU912796	EU912798 #
								E9.2	E9.2				E9.4	s12	EU912797	EU912795 #
													E9.9	s12	EU912798	EU912799 #
			Ortigueira	43.68	-7.85	E10	-					1	E10.17	E10.17	EU912820	EU912820 #	Guiller A , Madec L	1991-06-26
			Muxia	43.11	-9.22	E13	6	E13.2	E13.2	EU912704	EU912704 #	5	E13.2	E13.2	EU912801	EU912755 #	Guiller A , Madec L	2004-04-15
								E13.3	E13.3	EU912684	EU912691 #		E13.4	s4b	EU912755	EU912751 #
								E13.4	h16	EU912682	EU912684 #		E13.7	s4	EU912751	EU912754 #
								E13.5	h16	EU912690	EU912682 #		E13.11	E13.11	EU912754	EU912750 #
								E13.7	E13.7	EU912785	EU912690 #		E13.12	s4	EU912750	EU912801 #
								E13.8	E13.8	EU912691	EU912785 #
			Laxe	43.22	-9.00	E14	5	E14.1	h8	EU912650	EU912646 #	5	E14.1	s1b	EU912730	EU912730 #	Guiller A , Madec L	2004-04-15
								E14.2	E14.2	EU912652	EU912653 #		E14.2	s1b	EU912731	EU912731 #
								E14.3	h8	EU912651	EU912652 #		E14.3	s1b	EU912726	EU912726 #
								E14.4	E14.4	EU912646	EU912650 #		E14.4	s1b	EU912727	EU912727 #
								E14.5	E14.5	EU912653	EU912651 #		E14.5	s1b	EU912770	EU912770 #
			Ribadeo	43.55	-7.04	E15	1	E15.2	h11	EU912664	EU912664 #	-					Guiller A , Madec L	2004-04-16
			Llanes	43.43	-4.75	E16	5	E16.1	E16.1	EU912656	EU912654 #	5	E16.1	E16.1	EU912763	EU912763 #	Guiller A , Madec L	2004-04-16
								E16.2	E16.2	EU912657	EU912659 #		E16.2	E16.2	EU912761	EU912761 #
								E16.3	E16.3	EU912654	EU912655 #		E16.3	s7	EU912762	EU912762 #
								E16.4	E16.4	EU912659	EU912656 #		E16.4	E16.4	EU912768	EU912768 #
								E16.5	E16.5	EU912655	EU912657 #		E16.5	s7	EU912769	EU912769 #
			Onton	43.35	-3.17	E17	1	E17.3	h11	EU912675	EU912675 #	-					Guiller A , Madec L	2004-04-16
		Balearic islands	Port de Pollenca	39.90	-3.08	Ba2	13	Ba2.1	Ba2.1			14	Ba2.1	s20			Guiller A , Madec L	2009-04-07
								Ba2.10	h25				Ba2.10	s21
								Ba2.11	Ba2.11				Ba2.11	s22
								Ba2.13	h26				Ba2.12	s20
								Ba2.14	h27				Ba2.13	s20
								Ba2.2	h25				Ba2.14	s22
								Ba2.3	Ba2.3				Ba2.2	s21
								Ba2.4	h28				Ba2.3	Ba2.3
								Ba2.5	Ba2.5				Ba2.4	s5
								Ba2.6	h28				Ba2.5	s5
								Ba2.7	h27				Ba2.6	s5
								Ba2.8	h27				Ba2.7	B2.7
								Ba2.9	h26				Ba2.8	s22
													Ba2.9	s20
			Sa Calobra	39.85	2.80	Ba3	13	Ba3.1	h26			13	Ba3.1	s36			Guiller A , Madec L	2009-04-09
								Ba3.10	h26				Ba3.10	s28
								Ba3.11	h26				Ba3.11	s28
								Ba3.12	h29				Ba3.12	s5
								Ba3.13	h26				Ba3.13	s36
								Ba3.2	h26				Ba3.2	s28
								Ba3.3	h26				Ba3.3	s36
								Ba3.4	h26				Ba3.4	s28
								Ba3.5	h26				Ba3.5	s36
								Ba3.6	h26				Ba3.6	s36
								Ba3.7	h26				Ba3.7	s28
								Ba3.8	h26				Ba3.8	s28
								Ba3.9	h26				Ba3.9	s36
			Artà	39.86	2.80	Ba4	13	Ba4.1	Ba4.1			14	Ba4.1	s22			Guiller A , Madec L	2009-04-10
								Ba4.10	h30				Ba4.10	s23
								Ba4.11	h31				Ba4.11	s24
								Ba4.12	h30				Ba4.12	s23
								Ba4.13	h31				Ba4.13	Ba4.13
								Ba4.15	h32				Ba4.15	s25
								Ba4.2	Ba4.2				Ba4.2	s23
								Ba4.3	h33				Ba4.3	s26
								Ba4.4	h33				Ba4.4	s26
								Ba4.5	h31				Ba4.5	s24
								Ba4.7	h33				Ba4.6	s24
								Ba4.8	Ba4.8				Ba4.7	Ba4.7
								Ba4.9	Ba4.9				Ba4.8	Ba4.8
													Ba4.9	s25
			Calvia	39.58	2.50	Ba5	14	Ba5.1	h34			14	Ba5.1	s27			Guiller A , Madec L	2009-04-11
								Ba5.10	Ba5.10				Ba5.10	Ba5.10
								Ba5.11	Ba5.11				Ba5.11	Ba5.11
								Ba5.12	Ba5.12				Ba5.12	Ba5.12
								Ba5.13	h32				Ba5.13	s28
								Ba5.14	h35				Ba5.14	s20
								Ba5.2	h35				Ba5.21	s20
								Ba5.3	h27				Ba5.3	s22
								Ba5.4	h38				Ba5.4	Ba54
								Ba5.5	Ba5.5				Ba5.5	s27
								Ba5.6	h29				Ba5.6	s5
								Ba5.7	h34				Ba5.7	s27
								Ba5.8	h38				Ba5.8	s5
								Ba5.9	h35				Ba5.9	s20
			Santa Maria del Cami	39.65	12.78	Ba6	14	Ba6.1	Ba6.1			14	Ba6.1	Ba6.1			Guiller A , Madec L	2009-04-11
								Ba6.10	h39				Ba6.10	s29
								Ba6.11	Ba6.11				Ba6.11	s20
								Ba6.12	Ba6.12				Ba6.12	s30
								Ba6.13	Ba6.13				Ba6.13	Ba6.13
								Ba6.14	Ba6.14				Ba6.14	s5
								Ba6.2	Ba6.2				Ba6.2	s30
								Ba6.3	Ba6.3				Ba6.3	s31
								Ba6.4	h36				Ba6.4	s5
								Ba6.5	h27				Ba6.5	Ba6.5
								Ba6.6	h36				Ba6.6	s5
								Ba6.7	Ba6.7				Ba6.7	s32
								Ba6.8	Ba6.8				Ba6.8	s32
								Ba6.9	h39				Ba6.9	s29
			Santa Margalida	39.66	2.78	Ba7	17	Ba7.1	h26			14	Ba7.1	s20			Guiller A , Madec L	2009-04-12
								Ba7.10	h40				Ba7.10	s20
								Ba7.11	Ba7.11				Ba7.11	s22
								Ba7.13	h26				Ba7.13	s20
								Ba7.14	h40				Ba7.14	s20
								Ba7.15	h26				Ba7.15	s31
								Ba7.2	h26				Ba7.2	s20
								Ba7.3	Ba7.3				Ba7.3	Ba7.3
								Ba7.4	Ba7.4				Ba7.4	s20
								Ba7.5	Ba7.5				Ba7.5	Ba7.5
								Ba7.6	h26				Ba7.6	s20
								Ba7.7	h41				Ba7.7	s5
								Ba7.8	Ba7.8				Ba7.8	Ba7.8
								Ba7.9	Ba7.9				Ba7.9	s20
			Felanitx	39.48	3.15	Ba8	13	Ba8.1	h42			13	Ba8.1	s20			Guiller A , Madec L	2009-04-13
								Ba8.10	h41				Ba8.10	s5
								Ba8.11	Ba8.11				Ba8.11	s5
								Ba8.12	h37				Ba8.12	s33
								Ba8.13	h37				Ba8.13	s33
								Ba8.2	Ba8.2				Ba8.2	s5
								Ba8.3	h41				Ba8.3	Ba8.3
								Ba8.4	Ba8.4				Ba8.4	s5
								Ba8.5	h37				Ba8.5	s33
								Ba8.6	Ba8.6				Ba8.6	s33
								Ba8.7	h42				Ba8.7	s20
								Ba8.8	Ba8.8				Ba8.8	Ba8.8
								Ba8.9	h41				Ba8.9	s5
		Canaria	Tenerife-Lomo de El socorro	28.51	-16.35	Can1	2	Can1.1	Can1.1			2	Can1.1	Can1.1			Guiller A , Madec L	2011-01-01
								Can1.2	Can1.2				Can1.3	Can1.3
		Portugal	Santiago do Cacem	38.02	-8.70	P2	-					1	P2.32	P2.32	EU912778	EU912778 #	Guiller A , Madec L	1991-06-20
			Sintra	38.80	-9.38	P3	-					1	P3.12	P3.12			Guiller A , Madec L	1991-06-21
			Sobredo	41.60	-7.44	P7	-					3	P7.1	s9	EU912779	EU912779 #	Guiller A , Madec L	Apr-95
													P7.2	s9	EU912780	EU912780 #
													P7.3	s9	EU912781	EU912781 #
		Italia (continental)	Procena	42.81	11.87	I1	-					1	I1.1	I1.2	EU912794	EU912794 #	Guiller A , Madec L	1990-08-20
		Sardinia	Valledoria	40.95	8.82	Sa1	2	Sa1.1	Sa1.1	EU912668	EU912668 #	4	Sa1.1	Sa1.1	EU912766	EU912766 #	Guiller A , Madec L	2001-07-25
								Sa1.10	Sa1.10	EU912669	EU912669 #		Sa1.2	Sa1.2	EU912767	EU912767 #
													Sa1.3	Sa1.3	EU912765	EU912765 #
													Sa1.4	Sa1.4	EU912828	EU912828 #
													Sa1.14	Sa1.14	EU912764	EU912764 #
			Suni	40.32	8.55	Sa2	2	Sa2.1	Sa2.1	EU912676	EU912676 #	-					Guiller A , Madec L	2001-07-27
								Sa2.5	Sa2.5	EU912677	EU912677 #
			Terralba	39.77	8.62	Sa3	1	sa3.2	sa3.2	EU912717	EU912717 #	-					Guiller A , Madec L	2001-07-29
			Ala dei Sardi	40.67	9.33	Sa4	2	Sa4.1	Sa4.1	EU912671	EU912671 #	-					Guiller A , Madec L	2001-08-09
								Sa4.2	h7	EU912667	EU912667 #
		Sicily	Gelsa	38.03	12.82	Si1	18	Si1.11	h43			8	Si1.10	s34			Guiller A , Madec L	2008-04-17
								Si1.12	h44				Si1.11	s1
								Si1.13	h43				Si1.12	s1
								Si1.14	h44				Si1.13	s34
								Si1.15	h44				Si1.14	Si1.14
								Si1.16	h44				Si1.15	s34
								Si1.17	h44				Si1.16	s1
								Si1.19	h43				Si1.18	s34
								Si1.2	h43
								Si1.20	h44
								Si1.21	h43
								Si1.3	h44
								Si1.4	h43
								Si1.5	h45
								Si1.6	h43
								Si1.7	h43
								Si1.8	h43
			San Vito lo Capo	38.24	12.73	Si2	16	Si2.1	h45			14	Si2.1	s35			Guiller A , Madec L	2008-04-17
								Si2.10	h45				Si2.10	s50
								Si2.11	h46				Si2.11	s1
								Si2.12	h43				Si2.13	s50
								Si2.13	h45				Si2.14	s35
								Si2.14	h45				Si2.16	Si2.16
								Si2.16	Si2.16				Si2.2	s50
								Si2.17	h43				Si2.3	s50
								Si2.18	h46				Si2.4	s35
								Si2.2	h45				Si2.5	s1
								Si2.3	h45				Si2.6	s50
								Si2.4	h45				Si2.7	s50
								Si2.5	h46				Si2.8	s50
								Si2.6	h45				Si2.9	s1
								Si2.8	h45
								Si2.9	h46
			Segesta	37.99	12.85	Si3	14	Si3.11	Si3.11			10	Si3.10	s51			Guiller A , Madec L	2008-04-17
								Si3.13	Si3.13				Si3.12	s51
								Si3.16	h62				Si3.13	s51
								Si3.17	h62				Si3.14	s51
								Si3.18	h62				Si3.15	s52
								Si3.19	h47				Si3.4	s52
								Si3.20	h48				Si3.5	s51
								Si3.22	h47				Si3.6	s51
								Si3.23	h47				Si3.8	s51
								Si3.5	h48				Si3.9	s51
								Si3.6	h48
								Si3.7	h48
								Si3.8	h62
								Si3.9	h48
			RipostoA	37.72	15.19	Si4	9	Si4.1	Si4.1	10		10	Si4.1	Si4.1			Guiller A , Madec L	2008-04-21
								Si4.10	h49				Si4.10	Si4.10
								Si4.2	h49				Si4.2	Si4.2
								Si4.3	h63				Si4.3	Si4.3
								Si4.4	h49				Si4.4	s49
								Si4.5	h49				Si4.5	s48
								Si4.6	Si4.6				Si4.6	s48
								Si4.7	h49				Si4.7	s49
								Si4.8	Si4.8				Si4.8	s49
													Si4.9	Si4.9
			RipostoB	37.73	15.19	Si5	17	Si5.1	h63			8	Si5.1	s49			Guiller A , Madec L	2008-04-21
								Si5.10	h63				Si5.11	s48
								Si5.11	h63				Si5.18	Si5.18
								Si5.12	h50				Si5.2	Si5.2
								Si5.13	h51				Si5.3	s49
								Si5.14	h50				Si5.4	s49
								Si5.15	h52				Si5.5	Si5.5
								Si5.16	Si5.16				Si5.6	s53
								Si5.17	h64
								Si5.2	Si5.2
								Si5.3	h63
								Si5.4	h64
								Si5.5	Si5.5
								Si5.6	h52
								Si5.7	Si5.7
								Si5.8	h51
								Si5.9	h63
			Resuttano	37.68	14.03	Si6	17	Si6.1	h53			9	Si6.1	s53			Guiller A , Madec L	2008-04-21
								Si6.11	h53				Si6.10	s53
								Si6.12	h53				Si6.15	s53
								Si6.13	h53				Si6.17	s53
								Si6.14	h53				Si6.18	s53
								Si6.15	h53				Si6.2	s53
								Si6.16	h53				Si6.3	s53
								Si6.18	h53				Si6.4	s53
								Si6.2	h53				Si6.5	s53
								Si6.21	Si6.21
								Si6.3	h53
								Si6.4	h53
								Si6.5	h53
								Si6.6	h53
								Si6.7	h53
								Si6.8	h53
								Si6.9	h53
		Greece (continental)	Athens	37.98	23.74	G6	-					2	G6.1	s19	EU912829	EU912829 #
													G6.2	s19	EU912830	EU912830 #
		Crete	Ayios Nikolaos 1	35.15	25.72	Ct1	2	Ct1.1	Ct1.1	EU912629	EU912629 #	2	Ct1.1	Ct1.1	EU912823	EU912823 #	Hervé R, Hervé L	July-02
								Ct1.3	h1	EU912714	EU912714 #		Ct1.2	Ct1.2	EU912810	EU912810 #
			Ayios Nikolaos 2	35.15	25.72	Ct2	3	Ct2.3	Ct2.3	EU912713	EU912627 #	3	Ct2.1	s14	EU912809	EU912826 #	Hervé R, Hervé L	July-02
								Ct2.4	h22	EU912715	EU912713 #		Ct2.19	Ct2.19	EU912826	EU912819 #
								Ct2.5	Ct2.5	EU912627	EU912715 #		Ct2.20	Ct2.20	EU912819	EU912809 #
		Croatia	Pula	44.87	13.85	Cr1	6	Cr1.10	Cr1.10	EU912714	EU912640 #	7	Cr1.1	Cr1.1	EU912791	EU912792 #	Guiller A , Madec L	2002-08-05
								Cr1.11	Cr1.11	EU912615	EU912610 #		Cr1.10	s11	EU912786	EU912793 #
								Cr1.3	h1b	EU912640	EU912613 #		Cr1.11	s11	EU912787	EU912774 #
								Cr1.4	h1b	EU912610	EU912711 #		Cr1.12	Cr1.12	EU912774	EU912791 #
								Cr1.5	Cr1.5	EU912613	EU912714 #		Cr1.3	Cr1.3	EU912792	EU912788 #
								Cr1.6	h1	EU912711	EU912615 #		Cr1.4	s11	EU912788	EU912786 #
													Cr1.6	Cr1.6	EU912793	EU912787 #
		Turkey	Ephese	37.92	27.35	Tu1	-					1	Tu1.1	Tu1.1		EU912822 #	Arnaud, JF	Sept-96
		France (continental)	La Réunion (St-Denis)			F0a	-					2	F0a.1	s2	EU912735	EU912735 #		July-95
													F0a.3	s2	EU912734	EU912734 #
			La Réunion (St-Joseph)			F0b	-					1	F0b.3	s15	EU912832	EU912832 #	Madec L	July-95
			Mont Saint-Michel	48.63	-1.51	F2	-					1	F2.1	F2.1	EU912827	EU912827 #	Guiller A , Madec L	Apr-95
			Saint-Emilion	44.90	-0.22	F21	-					1	F21.1	s1b	EU912728	EU912728 #	Guiller A , Madec L	1995-04-17
			Lit-et-Lixe	44.02	-1.25	F23	-					1	F23.1	F23.1	EU912771	EU912771 #	Guiller A , Madec L	1995-04-18
			Cancale	48.68	-1.85	F39	6	F39.2	F39.2	EU912648	EU912648 #	5	F39.1	F39.1	EU912740	EU912740 #	Guiller A , Madec L	May- 2004
								F39.3	h16	EU912683	EU912686 #		F39.17	s4	EU912752	EU912757 #
								F39.5	F39.5	EU912686	EU912687 #		F39.3	s4b	EU912756	EU912824 #
								F39.6	h7	EU912687	EU912688 #		F39.4	F39.4	EU912757	EU912756 #
								F39.7	h7	EU912688	EU912689 #		F39.5	F39.5	EU912824	EU912752 #
								F39.8	h7	EU912689	EU912683 #
			Baguer-Pican	48.55	-1.70	F40	5	F40.1	h6	EU912642	EU912649 #	5	F40.1	s1	EU912742	EU912748 #	Février Y	2004-06-13
								F40.2	h6b	EU912644	EU912642 #		F40.2	F40.2	EU912748	EU912742 #
								F40.3	F40.3	EU912649	EU912644 #		F40.3	s1	EU912743	EU912743 #
								F40.4	h6	EU912643	EU912643 #		F40.4	s1	EU912744	EU912744 #
								F40.5	F40.5	EU912665	EU912665 #		F40.5	s15	EU912814	EU912814 #
			Pacé	48.15	-1.77	F41	6	F41.1	F41.1	EU912647	EU912645 #	4	F41.3	s4c	EU912746	EU912818 #	Guiller A , Madec L	2004-06-16
								F41.14	h6b	EU912680	EU912681 #		F41.4	s4c	EU912747	EU912746 #
								F41.15	h6b	EU912678	EU912679 #		F41.5	s4c	EU912753	EU912747 #
								F41.2	h6b	EU912645	EU912680 #		F41.6	F41.6	EU912818	EU912753 #
								F41.4	h6	EU912681	EU912678 #
								F41.5	h6b	EU912679	EU912647 #
			Mauléon	46.94	-0.75	F42	-					1	F42.1	s1b	EU912759	EU912759 #	Guiller A , Madec L	1995-04-19
			Le Sableau	46.88	-1.44	F43	-					1	F43.1	s1b	EU912732	EU912732 #	Guiller A , Madec L	1995-04-17
			Surgères	46.11	-0.75	F44	-					3	F44.1	s1b	EU912733	EU912736 #	Guiller A , Madec L	1995-04-18
													F44.2	F44.2	EU912736	EU912733 #
													F44.3	F44.3	EU912737	EU912737 #
			Montfort-sur-Meu	48.14	-1.96	F45	-					1	F45.1	s1	EU912745	EU912745 #	Guiller A , Madec L	Apr-95
			St-Sulpice-La-Forêt	48.22	-1.58	F46	-					1	F46.1	F46.1	EU912749	EU912749 #	Guiller A , Madec L	1994-08-22
			Bayonne	43.50	-1.48	F47	-					1	F47.1	F47.1	EU912759	EU912759 #	Guiller A , Madec L	1995-04-19
		Corsica	Porticcio	41.93	8.74	Co1	2	Co1.1	Co1.1	EU912622	EU912622 #	-					Ysnel F	May-98
								Co1.2	Co1.2	EU912623	EU912623 #
			Grossa	41.61	8.88	Co2	1	Co2.2	Co2.2			-					Guiller A , Madec L	2011-04-28
			Bonifacio	41.39	9.17	Co3	1	Co3.3	Co3.3			1	Co3.2	Co3.2			Guiller A , Madec L	2011-04-28
			Ermitage de la Trinité	41.41	9.13	Co4	1	Co4.1	Co4.1			1	Co4.1	Co4.1			Guiller A , Madec L	2011-04-29
			Solenzara	41.86	9.40	Co5	1	Co5.1	Co5.1			1	Co5.1	Co5.1			Guiller A , Madec L	2011-04-30
			San Nicolao	42.37	9.50	Co6						1	Co6.1	Co6.1			Guiller A , Madec L	2011-04-30
			Saint-Pancrace	42.67	9.14	Co7						1	Co7.1	Co7.1			Guiller A , Madec L	2011-05-02
			San Pietro-di-Tenda	42.62	9.27	Co8	1	Co8.1	Co8.1			-					Guiller A , Madec L	2011-05-02
			Bastia	42.69	9.45	Co9						1	Co9.2	Co9.2			Guiller A , Madec L	2011-05-02
			U Pantanu	42.01	8.87	Co10						1	Co10.2	Co10.2			Guiller A , Madec L	2011-05-03
		UK	Marlbough Downs 4	51.47	-1.62	GB1	-					2	GB1.1	s3	EU912738	EU912738 #	Clarke BCC, Guiller A, Thomaz D	1994-09-09
													GB1.3	s3	EU912739	EU912739 #
			Marlbough Downs 8	51.47	-1.62	GB2	-					2	GB2.1	GB2.1	EU912760	EU912760 #		1994-09-09
													GB2.2	GB2.2	EU912741	EU912741 #
INVASIVE	NORTH AMERICA	USA - California	Los Olivos, Santa Ynez Valley	34.67	-120.11	Ca1	6	Ca1.1	Ca1.1			8	Ca1.1	Ca1.1			Artacho P coll	Feb-09
								Ca1.10	Ca1.10				Ca1.10	Ca1.10
								Ca1.4	h54				Ca1.3	s39
								Ca1.5	Ca1.5				Ca1.4	s39
								Ca1.6	h54				Ca1.5	s40
								Ca1.9	Ca1.9				Ca1.6	Ca1.6
													Ca1.8	s39
													Ca1.9	s40
			Monterrey Bay Aquarium Research Institute	36.80	-121.79	Ca2	9	Ca2.1	h54			10	Ca2.1	s41			Chase R	2009-01-23
								Ca2.11	h55				Ca2.11	Ca2.11
								Ca2.14	h56				Ca2.13	s42
								Ca2.15	h56				Ca2.15	Ca2.15
								Ca2.16	h54				Ca2.18	s41
								Ca2.17	h54				Ca2.19	Ca2.19
								Ca2.20	h57				Ca2.4	s42
								Ca2.8	h55				Ca2.5	s41
								Ca2.9	h56				Ca2.7	Ca2.7
													Ca2.8	s42
			Santa-Cruz	36.99	-122.03	Ca4	5	Ca4.10	h7			4	Ca4.1	s1b			Surget-Groba Y	May-11
								Ca4.2	h7				Ca4.6	s54
								Ca4.3	h65				Ca4.8	s54
								Ca4.4	h65				Ca4.9	s1
								Ca4.8	h65
		USA -Texas	San Antonio	29.49	-98.42	Tx1	-					7	Tx1.1	Tx1.1			Gerber J (from Dr Nelson EM)	June-75
													Tx1.11	Tx1.11
													Tx1.12	Tx1.12
													Tx1.22	Tx1.22
													Tx1.25	Tx1.25
													Tx1.3	Tx1.3
													Tx1.7	Tx1.7
		USA -Utah	Salt Lake City	40.76	-111.83	Ut1	-					2	Ut1.6	Ut1.6			Gerber J (from Dr Van Devender RW)	Aug-83
													Ut1.9	Ut1.9
		USA -Hawaii	Maui	20.8	-156.33	Hw1	9	Hw1.2	Hw1.3			9	Hw1.1	s43			Cowie R	Feb-09
								Hw1.3	h55				Hw1.11	s43
								Hw1.4	h55				Hw1.14	s43
								Hw1.5	h55				Hw1.2	s43
								Hw1.6	h55				Hw1.3	s43
								Hw1.7	h55				Hw1.5	s43
								Hw1.8	Hw1.8				Hw1.6	s43
								Hw1.9	h55				Hw1.7	s43
													Hw1.9	s43
			Hawaii Big Island	19.9	-156.67	Hw2	-					3	Hw2.1	Hw2.1			Cowie R	Feb-09
													Hw2.2	Hw2.2
													Hw2.3	Hw2.3
		Haiti	Kenscoff	18.45	-72.28	Ha1	-					2	Hai1.10	s43			Gerber J (from Dr Goodfriend GA)	1974-06-16
													Hai1.9	s43
	SOUTH AMERICA	Chile	Valparaiso San Antonio	-33.56	-71.62	Ch1	5	Ch1.1	h54			1	Ch1.5	s1			Artacho P	Oct-06
								Ch1.2	Ch1.2
								Ch1.3	Ch1.3
								Ch1.5	h54
								Ch1.6	Ch1.6
			Concepcion	-36.83	-73.05	Ch2	5	Ch2.1	Ch2.1			-					Artacho P	Oct-06
								Ch2.2	Ch2.2
								Ch2.3	h58
								Ch2.4	h58
								Ch2.5	h59
			Puerto Montt	-41.45	-72.99	Ch3	5	Ch3.1	h59			1	Ch3.1	s1			Artacho P	Oct-06
								Ch3.2	h54
								Ch3.3	h59
								Ch3.4	h59
								Ch3.5	h59
	OCEANIA	New Zealand	Dunedin	-45.89	170.48	NZ1	8	NZ1.10	h57			10	NZ1.1	s43			Kennedy M	2009-01-26
								NZ1.2	h57				NZ1.10	s44
								NZ1.3	h57				NZ1.11	s44
								NZ1.4	h60				NZ1.12	s44
								NZ1.5	h59				NZ1.3	s44
								NZ1.6	h60				NZ1.4	s45
								NZ1.7	h57				NZ1.5	s46
								NZ1.8	h60				NZ1.6	s45
													NZ1.7	NZ1.7
													NZ1.8	NZ1.8
			Auckland	-37	174.87	NZ2	9	NZ2.1	h59			9	NZ2.1	NZ2.1			Spencer HG	2009-01-27
								NZ2.10	h61				NZ2.12	NZ2.12
								NZ2.12	h61				NZ2.15	NZ2.15
								NZ2.14	NZ2.14				NZ2.16	s47
								NZ2.15	h61				NZ2.17	NZ2.17
								NZ2.16	NZ2.16				NZ2.20	NZ2.20
								NZ2.17	NZ2.17				NZ2.21	s47
								NZ2.4	NZ2.4				NZ2.22	s46
								NZ2.8	h61				NZ2.23	s47
	AFRICA	South Africa	Pietermaritzburg area	-29.64	30.39	Saf1	10	SAf1.10	h66			9	SAf1.11	s37			Herbert DG	2009-02-04
								SAf1.11	SAf1.11				SAf1.13	SAf1.13
								SAf1.14	SAf1.14				SAf1.15	SAf1.15
								SAf1.15	h66				SAf1.17	s37
								SAf1.2	h66				SAf1.18	s38
								SAf1.3	h66				SAf1.19	SAf1.19
								SAf1.5	SAf1.5				SAf1.20	s37
								SAf1.6	h66				SAf1.5	s37
								SAf1.7	SAf1.7				SAf1.6	s38
								SAf1.8	h66			390
		C. a. maximum	Brittany farm (Janzé)			Hm	1	Hm	Hm	EU912725	EU912725 #	3	Hm1	Hm1		AF126141*
		(outgroup)											Hm2	Hm2		AF126142*
													Hm3	Hm3		AF126143*
		Total C.a.aspersum					406					390
