# Supplementary material for: Tracing the Invasion of the Mediterranean Land Snail Cornu aspersum aspersum Becoming an Agricultural and Garden Pest in Areas Recently Introduced
Source: PLoS One. 2012 Dec 5;7(12):e49674. doi: 10.1371/journal.pone.0049674 (PMC3515588; doi:10.1371/journal.pone.0049674)
Supplement: Table S2 — Diversity measures from microsatellite loci comparing 10 native and 10 invasive populations of C. a. aspersum. He, expected heterozygosity per locus and per population; Na, number of alleles per locus and per population, Ae: allelic richness per locus and per population (based on minimum sample size of 6 diploid individual). Population code: (i) Native: Ba, Balearic islands; E, Spain; F, France mainland, Si, Sicily; (ii): Invasive: Ca, California; Ch, Chile; Hw, Hawaiian islands; NZ, New Zealand; SAf, South Africa. n: number of individuals analyzed per population; n*, number of individuals used for analyses after discarding individuals with too much missing data. (XLSX) [file pone.0049674.s002.xlsx]

## Sheet: Feuil1
Table S2. Diversity measures from microsatellite loci comparing 10 native and 10 invasive populations of C. a. aspersum. He, expected heterozygosity per locus and per population; Na, number of alleles per locus and per population, Ae: allelic richness per locus and per population (based on minimum sample size of 6 diploid individual). Population code: (i) Native: Ba, Balearic islands; E, Spain; F…
		Native										Invasive
		F39	F40	F41	E13	E14	E16	Ba2	Ba4	Ba7	Si1	Ca1	Ca2	Ca4	NZ1	NZ2	SAf1	Haw1	Ch1	Ch2	Ch3
	n	37	40	18	60	39	35	41	34	33	20	29	17	35	31	25	20	16	19	20	18
	n*	24	36	12	41	21	29	32	26	20	11	18	13	30	26	21	14	6	16	17	11
He	HA2	0.771	0.700	0.653	0.860	0.849	0.834	0.659	0.506	0.645	0.670	0.418	0.700	0.702	0.761	0.752	0.511	0.833	0.623	0.641	0.664
	HA6	0.906	0.827	0.852	0.846	0.732	0.759	0.935	0.893	0.871	0.874	0.822	0.869	0.868	0.748	0.821	0.854	0.726	0.678	0.835	0.786
	HA8	0.841	0.906	0.879	0.863	0.903	0.729	0.893	0.935	0.874	0.913	0.847	0.804	0.898	0.810	0.759	0.838	0.621	0.895	0.916	0.917
	HA10	0.781	0.872	0.781	0.689	0.736	0.825	0.89	0.854	0.824	0.735	0.796	0.855	0.663	0.343	0.656	0.569	0.650	0.825	0.678	0.755
	HA11	0.791	0.851	0.838	0.905	0.911	0.887	0.852	0.910	0.864	0.753	0.707	0.895	0.843	0.680	0.723	0.846	0.439	0.892	0.859	0.817
	mean	0.818	0.831	0.801	0.833	0.826	0.807	0.846	0.820	0.816	0.789	0.718	0.825	0.795	0.668	0.742	0.724	0.654	0.783	0.786	0.788
Na	HA2	6	7	5	9	8	8	6	2	7	5	7	4	8	7	5	3	4	6	7	6
	HA6	18	14	10	17	10	9	18	14	13	10	8	9	12	8	9	10	4	8	10	10
	HA8	14	14	14	17	15	9	15	20	13	10	8	6	13	9	6	9	5	11	12	13
	HA10	7	9	5	9	9	9	13	12	12	10	13	7	9	4	4	3	3	7	6	6
	HA11	17	12	9	20	16	11	14	13	11	6	10	12	8	5	4	8	5	11	9	9
	mean	12.4	11.2	8.6	14.4	11.6	9.2	13.2	12.2	11.2	8.2	9.2	7.6	10	6.6	5.6	6.6	4.2	8.6	8.8	8.8
Ae	HA2	4.353	4.151	3.987	6.197	5.907	5.483	3.565	2.000	3.636	4.187	3.357	3.568	4.596	5.007	4.100	2.510	3.989	3.333	4.549	3.848
	HA6	7.852	6.057	6.450	6.523	5.180	4.913	8.467	7.102	6.792	6.760	5.410	6.338	6.572	5.016	5.669	6.190	3.394	4.969	5.953	6.381
	HA8	6.338	7.490	7.438	6.871	7.476	4.933	7.187	8.678	6.801	7.150	6.075	5.122	7.356	5.458	4.388	5.853	4.135	7.170	7.780	7.843
	HA10	5.053	6.414	4.425	4.542	4.650	5.665	7.064	6.326	6.096	5.552	5.585	5.959	4.755	2.571	3.214	2.815	3.000	5.326	4.464	4.781
	HA11	6.259	6.396	5.838	7.732	7.783	7.006	6.201	7.372	6.282	4.703	4.698	7.319	5.966	3.837	3.821	5.771	3.522	7.091	6.406	5.776
	mean	5.971	6.102	5.628	6.373	6.200	5.600	6.497	6.296	5.921	5.670	5.025	5.661	5.849	4.378	4.238	4.628	3.608	5.578	5.830	5.726
